# Supplementary material for: Venous Thromboembolism following Two Doses of COVID-19 mRNA Vaccines in the US Population, 2020–2022
Source: Vaccines (Basel). 2022 Aug 15;10(8):1317. doi: 10.3390/vaccines10081317 (PMC9414190; doi:10.3390/vaccines10081317)
Supplement: Supplementary file 1 [file vaccines-10-01317-s001.zip]

Archive with 1 entries (1 files):
- vaccines-1825521-supplementary.pdf
